# Supplementary material for: Persistence of multiple patterns and intraspecific polymorphism in multi-species Müllerian communities of net-winged beetles
Source: Front Zool. 2019 Oct 17;16:38. doi: 10.1186/s12983-019-0335-8 (PMC6798367; doi:10.1186/s12983-019-0335-8)
Supplement: Supplementary file 2 — The resulting tree topologies from all data matrices recovered from RAD data filtering. The trees are provided in the newick format. [file 12983_2019_335_MOESM2_ESM.txt]

Supplementary Information. The resulting tree topologies from all data matrices recovered from RAD data filtering. Following trees are provided in newick format with specific settings.
Tree 1 Wclust 0.7; MinCov 4 (BM01:0.0137265599,((BM02:0.0130287528,(BM15:0.0130972536,BM16:0.0131754359)89:0.002220600)87:0.001275029,((((BM03:0.0092987593,((((BM04:0.0074642259,BM19:0.0083054232)54:0.000918396,BM14:0.0081155915)55:0.001290434,(BM13:0.0070937910,BM24:0.0080317708)90:0.001897881)51:0.001182456,(BM11:0.0081813823,BM37:0.0097341713)50:0.001543119)99:0.001469714)100:0.002774825,((((BM33:0.0076677614,BM89:0.0064430155)100:0.001742377,BM58:0.0095233360)100:0.001408083,BM61:0.0096973635)100:0.001398870,BM60:0.0092839729)100:0.002669355)100:0.036222361,(((((BM05:0.0090905216,BM10:0.0072386554)100:0.001709699,BM06:0.0094659823)97:0.001645201,BM07:0.0098099277)100:0.008249085,((((((((BM25:0.0070853879,BM88:0.0031092623)69:0.001005552,BM86:0.0045180860)41:0.000909482,(((BM27:0.0051319230,BM90:0.0038322535)57:0.000904540,(BM30:0.0068742635,BM32:0.0102917235)55:0.000856598)46:0.000853496,(BM29:0.0054540248,BM35:0.0062565866)52:0.001187151)33:0.000899697)33:0.001156643,((BM28:0.0063187754,BM34:0.0055086976)39:0.000706437,BM31:0.0082815777)23:0.001091449)100:0.002322659,BM26:0.0150744119)100:0.003415510,(BM64:0.0074603937,(BM65:0.0089888471,BM67:0.0082492784)100:0.000970971)100:0.001909724)99:0.002028336,((BM51:0.0120949772,BM53:0.0089954502)100:0.002185256,BM56:0.0098512894)75:0.001915957)75:0.001960751,BM52:0.0150448987)100:0.006106604)100:0.006763175,((BM08:0.0108011648,BM12:0.0120276721)100:0.010103949,(((BM48:0.0160612806,BM55:0.0154660293)70:0.002293355,(BM49:0.0169959566,BM54:0.0130457183)70:0.002253045)93:0.002185680,((BM92:0.0024087022,BM94:0.0027895035)100:0.001050024,BM95:0.0026436607)100:0.018467459)100:0.005259327)100:0.003850098)100:0.016395179)100:0.008437748,((((BM18:0.0126396807,BM38:0.0086467018)100:0.044498624,(((((BM39:0.0078821916,BM97:0.0043250051)88:0.001074578,BM96:0.0052886216)87:0.001311775,BM42:0.0068573279)86:0.001160246,(BM40:0.0103418759,BM41:0.0072650858)95:0.000952357)100:0.026118407,(((BM45:0.0056914411,BM46:0.0091095947)97:0.001656202,BM47:0.0081720264)100:0.004621487,(BM50:0.0061376401,BM62:0.0061214956)100:0.006509046)100:0.028046859)100:0.013087694)49:0.001763203,BM80:0.0573026905)100:0.013165641,BM84:0.0530316915)94:0.002227224)100:0.052675104)98:0.001549937,BM17:0.0141141103);
Tree 2 Wclust 0.7; MinCov 8 (BM01:0.0089410166,BM02:0.0077225021,((((((((BM03:0.0074808007,((((BM04:0.0061034413,BM19:0.0063351456)93:0.0012268174,BM14:0.0066921634)92:0.0012593796,(BM13:0.0059148368,BM24:0.0070169699)99:0.0015976389)89:0.0010254906,(BM11:0.0065490200,BM37:0.0077709203)57:0.0013649420)63:0.0010715754)100:0.0019482025,(((BM33:0.0062812781,BM89:0.0052361268)100:0.0016063154,(BM58:0.0071366065,BM60:0.0073084385)100:0.0014810266)97:0.0013098282,BM61:0.0079396790)100:0.0020622959)100:0.0275041007,((((BM05:0.0081208235,BM10:0.0067237143)100:0.0020887013,(BM06:0.0071075193,BM07:0.0070409341)83:0.0017295312)100:0.0056056373,(((((((BM25:0.0048409900,(((BM27:0.0035228247,BM90:0.0034125417)93:0.0005870807,BM32:0.0063842815)49:0.0005180605,BM30:0.0045776532)65:0.0005465081)53:0.0006397744,(BM31:0.0048644729,BM86:0.0029975037)45:0.0006600082)63:0.0007395154,((BM28:0.0036314147,BM88:0.0029891948)76:0.0010676898,(BM29:0.0041505843,BM35:0.0037597708)70:0.0007086555)43:0.0008038343)46:0.0007171667,BM34:0.0040858236)88:0.0013010316,BM26:0.0080131524)100:0.0029889822,(BM64:0.0057244930,(BM65:0.0077331326,BM67:0.0062949215)54:0.0008337207)32:0.0010575979)80:0.0019480368,(((BM51:0.0098480250,BM53:0.0059295998)68:0.0010882142,BM52:0.0094625457)39:0.0007721927,BM56:0.0079815519)46:0.0011869144)100:0.0066866887)100:0.0063223007,((BM08:0.0097120724,BM12:0.0100768331)100:0.0066223681,(((BM48:0.0142523789,BM55:0.0116230442)85:0.0015593016,(BM49:0.0133010177,BM54:0.0103170409)95:0.0019843628)99:0.0023048292,((BM92:0.0026107463,BM94:0.0026841943)100:0.0007308222,BM95:0.0023207099)100:0.0152422168)100:0.0039048469)87:0.0018984797)100:0.0140239341)100:0.0073149365,BM84:0.0381538507)74:0.0027593325,(((BM18:0.0074986139,BM38:0.0059385597)100:0.0285122360,((((BM39:0.0053087048,BM96:0.0038745576)96:0.0008608848,BM97:0.0038751256)93:0.0007846847,((BM40:0.0076598892,BM41:0.0050109828)100:0.0018762404,BM42:0.0050570048)95:0.0011901786)100:0.0161414298,(((BM45:0.0040300227,BM46:0.0077498486)97:0.0012696245,BM47:0.0061472953)100:0.0038007944,(BM50:0.0046317456,BM62:0.0036345871)100:0.0045025603)100:0.0167379814)100:0.0091406665)97:0.0030909906,BM80:0.0431088162)100:0.0113928357)100:0.0332101763,BM16:0.0077533560)93:0.0017097977,BM17:0.0101300527)97:0.0017328158,BM15:0.0109512236)97:0.0014699457);
Tree 3 Wclust 0.7; MinCov 16 (BM01:0.0040711936,BM02:0.0034854257,((((((((BM03:0.0044287215,BM14:0.0032545812)83:0.0009483178,(BM11:0.0038580188,BM13:0.0031341096)89:0.0010639966)33:0.0007131072,((BM04:0.0024758549,BM19:0.0020758324)96:0.0012290671,(BM24:0.0038681141,BM37:0.0044473721)59:0.0010832364)20:0.0007080435)100:0.0013795123,((BM33:0.0047525444,(BM60:0.0048874626,(BM61:0.0034692194,BM89:0.0035256189)70:0.0006159763)63:0.0004292321)55:0.0003514510,BM58:0.0058676791)95:0.0007023724)100:0.0144708895,(((((BM05:0.0058428379,(BM06:0.0052025136,BM10:0.0052078569)98:0.0009147595)99:0.0010322228,BM07:0.0063720819)100:0.0037560826,(((((((((((BM25:0.0021564187,BM35:0.0020203664)89:0.0007147049,BM34:0.0025707669)83:0.0005964287,((BM29:0.0029220633,BM86:0.0020997404)81:0.0005233416,BM30:0.0030451415)68:0.0003741424)65:0.0005659006,BM90:0.0031475114)58:0.0006360135,(BM27:0.0022978484,BM32:0.0030084445)42:0.0007954268)37:0.0004793767,(BM28:0.0023692595,BM88:0.0021369397)95:0.0010311336)39:0.0005897673,(BM26:0.0042566597,BM31:0.0023184376)72:0.0007342665)100:0.0023714224,BM67:0.0043771212)95:0.0008440564,(BM56:0.0051363404,BM64:0.0032365982)75:0.0008448874)80:0.0006978289,BM52:0.0072705847)76:0.0009056466,((BM51:0.0061737435,BM53:0.0029682816)71:0.0011045294,BM65:0.0057082136)76:0.0009424375)100:0.0042143208)100:0.0045401406,(BM08:0.0074171761,BM12:0.0065063398)100:0.0034175888)100:0.0016175758,(((BM48:0.0083411328,BM55:0.0080110341)97:0.0016093911,((BM92:0.0020004428,BM94:0.0020501959)99:0.0005542272,BM95:0.0007803057)100:0.0097206664)87:0.0014955143,(BM49:0.0077150812,BM54:0.0058766047)98:0.0015118049)100:0.0019124278)100:0.0108717588)100:0.0039224876,((((BM18:0.0033959039,BM38:0.0043254605)100:0.0135918658,(((((BM39:0.0038616046,BM41:0.0034118635)80:0.0012125517,BM96:0.0018193322)79:0.0007875472,(BM42:0.0027477255,BM97:0.0020255283)98:0.0011356510)60:0.0008815320,BM40:0.0071401622)100:0.0066759702,(((BM45:0.0030240135,BM47:0.0036498277)100:0.0023375241,(BM50:0.0023086288,BM62:0.0025884377)100:0.0025834731)100:0.0012389843,BM46:0.0062120743)100:0.0063767036)100:0.0063033998)83:0.0021914010,BM80:0.0270013194)100:0.0057258796,BM84:0.0214246259)81:0.0011604212)100:0.0187899871,(BM15:0.0062719488,BM16:0.0042668218)89:0.0009964046)97:0.0012334161,BM17:0.0056154130)98:0.0011318436);
Tree 4 Wclust 0.7; MinCov 33 (BM01:0.0010148633,BM02:0.0014200846,(((((((((((BM03:0.0004743927,BM11:0.0009331348)73:0.0004214714,BM14:0.0018204236)27:0.0001847073,((BM04:0.0007133614,(BM13:0.0016700202,BM19:0.0004795725)78:0.0005433759)71:0.0001578209,(BM60:0.0012429650,BM89:0.0013223331)70:0.0006438438)31:0.0002790040)23:0.0001313613,((BM24:0.0007961216,BM61:0.0012309000)67:0.0003034645,BM37:0.0016458131)40:0.0005688575)42:0.0005858270,(BM33:0.0017818403,BM58:0.0017695715)50:0.0007961555)100:0.0054709465,((((((((BM05:0.0011782511,BM10:0.0015815951)100:0.0003463325,BM06:0.0013703480)96:0.0004645112,BM07:0.0019813565)64:0.0001502621,(((((((((BM25:0.0016339291,(BM35:0.0005352675,BM90:0.0000021639)46:0.0006510628)22:0.0000027168,(BM30:0.0010089071,BM34:0.0009760665)68:0.0004219044)31:0.0005574590,(((BM26:0.0019687390,BM29:0.0007355805)82:0.0012885587,BM28:0.0011405763)78:0.0002146916,(BM27:0.0007497265,(BM32:0.0011569773,BM86:0.0003294104)66:0.0002693267)70:0.0002488038)64:0.0006179233)73:0.0005547999,BM88:0.0008187454)69:0.0002355384,BM31:0.0014252522)76:0.0004917255,(BM52:0.0036586363,BM56:0.0012672888)85:0.0008423069)76:0.0003977286,BM67:0.0009643723)80:0.0006227972,((BM51:0.0029791651,BM65:0.0007864334)62:0.0012415322,BM64:0.0007650872)62:0.0005241303)51:0.0002882622,BM53:0.0008130508)77:0.0009401400)99:0.0007047178,(BM08:0.0014888383,BM12:0.0015027893)100:0.0011246824)82:0.0003621593,(BM48:0.0030668150,BM49:0.0022286313)73:0.0003237378)95:0.0005765969,(BM54:0.0024527998,(BM92:0.0003713564,(BM94:0.0011651881,BM95:0.0002508859)100:0.0005111675)100:0.0027198849)96:0.0008268023)95:0.0003946218,BM55:0.0028570525)100:0.0023181799)100:0.0016693066,BM84:0.0082900835)96:0.0007276524,(((BM18:0.0013578837,BM38:0.0011820609)100:0.0048336173,BM80:0.0139480936)97:0.0014691699,((((BM39:0.0005131009,BM41:0.0000020067)99:0.0007752433,(BM42:0.0004067181,BM96:0.0006440182)77:0.0001278183)91:0.0006524494,(BM40:0.0015636157,BM97:0.0000020101)100:0.0031651727)100:0.0028631857,((BM45:0.0015339369,BM46:0.0019689447)84:0.0005585879,(BM47:0.0018750012,(BM50:0.0003439269,BM62:0.0005584763)100:0.0014728821)84:0.0002012027)100:0.0030874256)100:0.0026823480)100:0.0039530924)100:0.0069764158,BM15:0.0017008309)85:0.0001471140,BM16:0.0023372857)85:0.0002506052,BM17:0.0022899331)88:0.0005239903);
Tree 5 Wclust 0.7; MinCov 48 (BM01:0.0003941728,(BM02:0.0013835602,((((((((BM03:0.0004495127,BM11:0.0007934867)72:0.0010275998,((((BM04:0.0003148464,BM13:0.0000028792)98:0.0011923932,BM60:0.0000028750)41:0.0000028792,((BM14:0.0015893545,(BM19:0.0000028792,BM37:0.0010532161)93:0.0006835176)86:0.0006812782,(BM24:0.0000029583,BM33:0.0015641750)56:0.0004161098)47:0.0003333848)59:0.0003035970,BM89:0.0004220818)36:0.0000028840)53:0.0013519183,BM61:0.0003551357)36:0.0000022960,BM58:0.0015713270)95:0.0022636815,BM84:0.0043788367)50:0.0006542699,(((((BM05:0.0010773834,BM10:0.0000020331)74:0.0009792079,BM06:0.0006378973)28:0.0000028818,(BM48:0.0031954200,(BM92:0.0003085353,(BM94:0.0000028750,BM95:0.0000028750)100:0.0010254409)99:0.0030821523)56:0.0000022843)48:0.0008992266,(BM12:0.0000028750,BM49:0.0018134315)92:0.0007426914)61:0.0003540659,(((((BM07:0.0003614354,BM65:0.0018434143)56:0.0004059165,BM52:0.0044153034)41:0.0000028792,BM56:0.0003530178)44:0.0002933609,(((BM25:0.0000028750,(((((((((BM26:0.0000028750,(BM29:0.0000028750,(BM30:0.0007024402,BM34:0.0000028750)100:0.0006197902)92:0.0003032758)39:0.0000028792,BM35:0.0000028750)37:0.0000028792,BM28:0.0000028792)26:0.0000028818,BM88:0.0000028750)27:0.0000028818,BM32:0.0007499505)54:0.0006628309,BM27:0.0005086139)42:0.0000028818,BM86:0.0003584714)46:0.0003326764,(BM67:0.0000028750,BM90:0.0000021146)55:0.0008714963)73:0.0000023208,BM64:0.0009488357)85:0.0003383730)86:0.0010178304,(BM31:0.0000024106,BM51:0.0020404933)89:0.0010185617)93:0.0010587504,BM53:0.0009722967)79:0.0010203335)62:0.0003263976,((BM08:0.0000028792,BM55:0.0010668608)75:0.0009451627,BM54:0.0016176071)46:0.0003795015)48:0.0007229891)96:0.0023030761)94:0.0016091063,(((BM18:0.0032066317,BM38:0.0012668996)99:0.0017779520,BM80:0.0165280624)89:0.0007426764,((BM39:0.0004847044,((((BM40:0.0000028792,BM97:0.0000027081)97:0.0044630020,BM96:0.0004098819)83:0.0006756491,BM41:0.0010570172)66:0.0000028818,BM42:0.0000028792)81:0.0000026481)98:0.0023839408,((BM45:0.0009891418,BM47:0.0007178307)99:0.0010391576,(BM46:0.0009644098,(BM50:0.0000028750,BM62:0.0009306536)100:0.0003973295)95:0.0003379996)99:0.0030689814)98:0.0022023746)100:0.0046808864)100:0.0062997759,(BM15:0.0013330766,BM16:0.0012788625)92:0.0000813525)87:0.0003159960)100:0.0022897136,BM17:0.0000024106);
Tree 6 Wclust 0.7; MinCov 60 (BM01:0.0000021084,(((((((((((((((((BM02:0.0000021084,BM15:0.0000021084)64:0.0000021084,BM49:0.0000021084)79:0.0024338101,BM17:0.0000021084)38:0.0001203158,BM55:0.0000021084)29:0.0000021084,BM54:0.0000021084)28:0.0000021084,(((((((BM03:0.0000021084,(((((BM11:0.0000000000,BM33:0.0000000000):0.0000000000,BM19:0.0000000000):0.0000000000,BM14:0.0000000000):0.0000021084,((BM37:0.0000022864,BM60:0.0000021084)43:0.0076826481,BM61:0.0000021084)47:0.0000021084)30:0.0000021084,BM13:0.0000021084)41:0.0000021084)45:0.0000021084,(BM58:0.0080270432,BM89:0.0000021084)29:0.0000021084)29:0.0000021084,(BM04:0.0000021084,BM24:0.0000021084)43:0.0000021084)85:0.0031865497,(BM52:0.0000021084,(BM64:0.0000021084,BM80:0.0132935085)63:0.0024161840)41:0.0002049409)24:0.0000021084,BM65:0.0000021084)17:0.0000021084,((BM08:0.0000000000,BM29:0.0000000000):0.0000000000,BM34:0.0000000000):0.0000021084)18:0.0000021084,BM10:0.0000021084)11:0.0000021084)11:0.0000021084,BM48:0.0000021084)15:0.0000021084,BM84:0.0000021084)20:0.0000021084,BM53:0.0000021084)23:0.0000021084,BM12:0.0025390623)11:0.0000021084,(((BM18:0.0000021084,BM38:0.0000021084)89:0.0023319065,BM96:0.0000021084)34:0.0002432018,(((((((BM39:0.0000000000,BM50:0.0000000000):0.0000000000,BM62:0.0000000000):0.0000021084,BM42:0.0000021084)31:0.0000021084,BM47:0.0000021084)32:0.0000021084,(BM40:0.0000021084,BM41:0.0000021084)55:0.0000021084)32:0.0000021084,BM45:0.0000021084)24:0.0000021084,BM97:0.0000021084)27:0.0000021084)54:0.0025294234)6:0.0000021084,((((BM05:0.0000021084,(((((((BM26:0.0000021084,BM27:0.0000021084)62:0.0000021084,BM88:0.0000021084)42:0.0000021084,BM86:0.0000021084)23:0.0000021084,(BM28:0.0000021084,((BM31:0.0000021084,BM67:0.0000021084)16:0.0000021084,BM32:0.0000021084)7:0.0000021084)7:0.0000021084)51:0.0000021084,BM90:0.0000021084)62:0.0024311624,BM56:0.0000021084)19:0.0000834475,BM30:0.0000021084)5:0.0000021084)8:0.0000021084,BM07:0.0000021084)16:0.0000021084,BM35:0.0000021084)44:0.0000021084,BM51:0.0000021084)36:0.0000021084)11:0.0000021084,BM06:0.0000021084)24:0.0000021103,BM46:0.0000021084)31:0.0031863113,(BM92:0.0000021084,BM95:0.0000021084)53:0.0000021084)43:0.0031885155,BM94:0.0000021084)42:0.0023763498,BM25:0.0000021084)89:0.0023790349,BM16:0.0000021084);
Tree 7 Wclust 0.75; MinCov 4 (BM01:0.0140838713,((BM02:0.0141405501,(BM15:0.0135666154,BM16:0.0133175168)88:0.0018628157)93:0.0013775486,((((BM03:0.0090374611,((((BM04:0.0073368881,BM24:0.0078429982)96:0.0014823435,(BM14:0.0076979219,BM19:0.0084358406)58:0.0011362290)59:0.0014310335,(BM11:0.0079104145,BM13:0.0076190951)97:0.0017361157)56:0.0012795166,BM37:0.0108476524)58:0.0011503059)100:0.0031054131,((((BM33:0.0083018430,BM89:0.0070140903)100:0.0014269573,BM58:0.0096838368)99:0.0014054265,BM60:0.0093197139)95:0.0013233706,BM61:0.0104913865)100:0.0030660021)100:0.0342382805,(((BM05:0.0108066408,((BM06:0.0085557672,BM10:0.0081514269)80:0.0016282875,BM07:0.0095382508)79:0.0013604516)100:0.0082006771,(((((((((BM25:0.0069994870,BM86:0.0040404644)32:0.0007212216,(BM27:0.0047181228,BM31:0.0063540799)78:0.0009403611)39:0.0010290085,((BM29:0.0050260717,BM30:0.0059847728)57:0.0012598323,(BM35:0.0061676009,BM90:0.0039349298)47:0.0009198585)39:0.0011562781)62:0.0011146726,((BM28:0.0055198921,BM88:0.0031618880)97:0.0011960949,BM34:0.0055398238)73:0.0010691361)68:0.0014901582,BM32:0.0107597805)100:0.0012304704,BM26:0.0139179165)100:0.0035721743,((BM64:0.0074780418,BM67:0.0091881431)70:0.0007922002,BM65:0.0093556387)71:0.0017008895)72:0.0020189436,((BM51:0.0113027471,BM53:0.0090500003)71:0.0023412991,BM56:0.0098712836)69:0.0015659463)100:0.0019117677,BM52:0.0142370718)100:0.0066001046)100:0.0068706370,((BM08:0.0109457319,BM12:0.0111072424)100:0.0105150856,(((BM48:0.0161665691,BM54:0.0127535090)55:0.0020330390,(BM49:0.0167911929,BM55:0.0155013887)55:0.0019872555)100:0.0026505737,((BM92:0.0026611595,BM94:0.0027620207)100:0.0010310007,BM95:0.0031864075)100:0.0184213570)100:0.0055555465)100:0.0035525965)100:0.0166976613)100:0.0089724795,((((BM18:0.0115757953,BM38:0.0085922068)100:0.0439086858,((BM39:0.0070221020,((BM40:0.0106706415,(BM96:0.0047761257,BM97:0.0038096920)100:0.0012365082)50:0.0010963852,(BM41:0.0081924894,BM42:0.0066732804)61:0.0012498606)83:0.0014164012)100:0.0288739227,(((BM45:0.0063858487,BM46:0.0091267401)100:0.0016517872,BM47:0.0084692604)100:0.0049220923,(BM50:0.0062749120,BM62:0.0057812899)100:0.0071048878)100:0.0275827817)100:0.0135614952)84:0.0022981008,BM80:0.0563744338)100:0.0115926045,BM84:0.0511242746)92:0.0020866374)100:0.0512201008)93:0.0014703578,BM17:0.0140647876);
Tree 8 Wclust 0.75; MinCov 8 (BM01:0.0086422951,BM02:0.0079123944,(((((((BM03:0.0072195555,BM37:0.0076828922)96:0.0015803077,(((BM04:0.0060942679,BM19:0.0065376698)93:0.0013212252,BM14:0.0070916428)64:0.0011662700,((BM11:0.0062694337,BM13:0.0065821819)87:0.0011346018,BM24:0.0071519963)65:0.0010779989)85:0.0012222959)100:0.0026685852,((((BM33:0.0067443812,BM89:0.0055245620)100:0.0013391654,BM58:0.0080136637)100:0.0010242033,BM60:0.0079986464)100:0.0012355427,BM61:0.0084071795)100:0.0019608210)100:0.0284027967,(((BM05:0.0093428039,((BM06:0.0071182065,BM07:0.0074074363)100:0.0014464619,BM10:0.0078252441)96:0.0014819929)100:0.0054449976,(((((((((((BM25:0.0045697225,BM30:0.0043102270)82:0.0006200928,BM86:0.0029551766)48:0.0003040148,BM32:0.0059374479)34:0.0006784304,((BM26:0.0069617617,(BM28:0.0034969091,BM88:0.0028785019)59:0.0007419629)90:0.0007158519,BM34:0.0038753958)74:0.0008150499)11:0.0007515019,(BM27:0.0039567890,((BM29:0.0038608669,BM35:0.0038947611)78:0.0005894512,BM90:0.0035580742)37:0.0004309775)29:0.0007433599)78:0.0010502843,BM31:0.0046178085)100:0.0034942146,BM67:0.0073773843)86:0.0008585043,BM64:0.0068863252)70:0.0007226129,BM52:0.0095749944)82:0.0008363289,((BM51:0.0091135897,BM53:0.0055107077)87:0.0016835398,BM65:0.0076036942)84:0.0014521616)82:0.0013538139,BM56:0.0078718072)100:0.0062183054)100:0.0065681325,((BM08:0.0103501291,BM12:0.0093579494)100:0.0066379672,(((BM48:0.0148060469,BM55:0.0122342188)74:0.0015045419,(BM49:0.0134655679,BM54:0.0104865129)79:0.0019453741)100:0.0023255321,((BM92:0.0025151589,BM94:0.0023838551)100:0.0010236294,BM95:0.0026452275)100:0.0153992609)100:0.0042094244)99:0.0018773829)100:0.0148435260)100:0.0075383323,((((BM18:0.0079766211,BM38:0.0055995179)100:0.0300782106,((((BM39:0.0055813221,(BM40:0.0084856921,BM41:0.0049062353)99:0.0018426491)98:0.0011000357,(BM96:0.0036133778,BM97:0.0039536255)99:0.0014622280)99:0.0011572539,BM42:0.0051221404)100:0.0176063179,(((BM45:0.0042842058,BM46:0.0071957207)100:0.0016455032,BM47:0.0064173006)100:0.0033990711,(BM50:0.0052106652,BM62:0.0034285512)100:0.0048420356)100:0.0183991531)100:0.0087461165)98:0.0033334803,BM80:0.0412232844)100:0.0104337821,BM84:0.0382592806)97:0.0023565456)100:0.0362275812,BM17:0.0102672121)60:0.0013290327,(BM15:0.0094585402,BM16:0.0079056754)63:0.0017206232)98:0.0018699648);
Tree 9 Wclust 0.75; MinCov 16 (BM01:0.0049847173,BM02:0.0034444527,(((((((((BM03:0.0033351078,BM14:0.0036896103)83:0.0012682326,(BM11:0.0028487481,BM13:0.0031311340)84:0.0009858684)94:0.0009421195,(((BM04:0.0028875917,BM19:0.0027125157)99:0.0007270669,BM24:0.0038761122)55:0.0006459882,BM37:0.0049051369)91:0.0007356307)99:0.0008727509,((((BM33:0.0036120064,BM89:0.0035608169)99:0.0005789756,BM60:0.0049395327)98:0.0007398866,BM58:0.0050606205)98:0.0007733730,BM61:0.0047243735)99:0.0007466155)100:0.0165474856,((((BM05:0.0057879118,(BM06:0.0054398662,BM10:0.0054788897)99:0.0008276102)98:0.0010740224,BM07:0.0062792485)100:0.0035616862,((((((((((((BM25:0.0031849883,(BM26:0.0045716602,BM86:0.0019191381)50:0.0003681642)40:0.0004298865,BM35:0.0025490266)26:0.0005225325,(BM29:0.0027533418,BM34:0.0022677847)57:0.0006414328)27:0.0005774121,BM90:0.0028291772)24:0.0004621907,((BM27:0.0021900868,BM32:0.0030319867)72:0.0005954388,BM30:0.0027027112)65:0.0006635780)42:0.0004936399,(BM28:0.0023867040,BM88:0.0020927609)92:0.0009861431)65:0.0006238655,BM31:0.0026516148)100:0.0027133716,BM67:0.0049132395)67:0.0006991497,BM64:0.0041295016)55:0.0007889568,((BM51:0.0058439333,BM65:0.0049077132)64:0.0010077112,BM53:0.0040052099)69:0.0013664538)29:0.0005127888,BM52:0.0070637306)85:0.0010351963,BM56:0.0051839162)100:0.0040767777)100:0.0049131394,((BM08:0.0071413571,BM12:0.0066015793)100:0.0039286495,(((BM48:0.0100821676,((BM92:0.0020480965,BM94:0.0018704616)99:0.0007508239,BM95:0.0010689788)100:0.0098992445)86:0.0015851786,(BM49:0.0088499977,BM54:0.0064727424)100:0.0016830932)86:0.0011611023,BM55:0.0094464485)100:0.0024846343)60:0.0011421888)100:0.0113475784)100:0.0046994667,((((BM18:0.0027989907,BM38:0.0054912694)100:0.0153470705,((((BM39:0.0029466162,BM40:0.0090868285)96:0.0014676985,BM41:0.0038676346)97:0.0015534385,(BM42:0.0041865716,(BM96:0.0022175054,BM97:0.0022799088)51:0.0008057909)50:0.0013416520)100:0.0080101042,(((BM45:0.0039084321,BM46:0.0046869393)97:0.0011013701,BM47:0.0040883522)100:0.0015815016,(BM50:0.0022791319,BM62:0.0023709527)100:0.0031263416)100:0.0088803426)100:0.0062510771)99:0.0023826356,BM80:0.0277606434)100:0.0074605658,BM84:0.0213868661)100:0.0012881380)100:0.0206702049,BM16:0.0046207983)98:0.0010474331,BM15:0.0057173259)93:0.0008802707,BM17:0.0061311915)97:0.0008934157);
Tree 10 Wclust 0.75; MinCov 33 (BM01:0.0014227313,BM02:0.0008371227,((((((((((BM03:0.0006126430,BM11:0.0008434159)90:0.0001522260,(BM24:0.0014619618,BM37:0.0014846321)47:0.0004636621)43:0.0004500547,(BM13:0.0007759652,BM19:0.0007452565)54:0.0005650320)61:0.0002774338,BM14:0.0018348930)62:0.0000740146,BM04:0.0009016738)97:0.0004821838,(((BM33:0.0013037152,BM89:0.0013541296)100:0.0006223039,BM60:0.0009234526)48:0.0004171594,(BM58:0.0018598901,BM61:0.0010200085)51:0.0007236526)86:0.0004177426)100:0.0057895425,(((((((BM05:0.0015399076,BM10:0.0026119037)99:0.0005388622,BM06:0.0019174475)55:0.0002393828,BM51:0.0020006980)53:0.0002516554,BM07:0.0013710050)52:0.0002425301,(((((((BM25:0.0014144886,((((((BM26:0.0019208623,BM32:0.0000021710)88:0.0013450216,(BM30:0.0006245356,BM34:0.0011039554)90:0.0002375970)60:0.0001061719,BM86:0.0005911515)55:0.0004997163,BM90:0.0012254750)30:0.0000025377,BM29:0.0014701972)38:0.0001235201,BM35:0.0004871706)97:0.0003776221)100:0.0006577825,BM28:0.0015575929)66:0.0004982607,((BM31:0.0009944295,BM52:0.0031613317)88:0.0006260629,BM88:0.0009739681)79:0.0003370221)52:0.0001164739,BM27:0.0009411419)97:0.0006406251,BM67:0.0006529151)80:0.0002345827,((BM56:0.0015923873,BM65:0.0013967030)64:0.0003993379,BM64:0.0011556936)60:0.0003754447)70:0.0004374557,BM53:0.0009622616)93:0.0008874917)100:0.0012546325,(BM08:0.0015421320,BM12:0.0013599533)99:0.0012331617)69:0.0004467755,(((BM48:0.0028428383,(BM49:0.0024927022,BM54:0.0026217330)69:0.0003073828)59:0.0004561686,BM55:0.0024361265)52:0.0005076584,(BM92:0.0003807977,(BM94:0.0007097206,BM95:0.0002308953)100:0.0002662217)100:0.0036209518)72:0.0005784957)100:0.0028621021)100:0.0017621861,((((BM18:0.0013769349,BM38:0.0015608511)100:0.0079680122,(((((BM39:0.0002991256,BM41:0.0001725208)100:0.0005281662,BM42:0.0018961808)99:0.0001887505,BM96:0.0004482294)100:0.0007037847,(BM40:0.0044950096,BM97:0.0016861590)99:0.0012126343)100:0.0033953524,((BM45:0.0016189269,BM46:0.0012890641)86:0.0004302391,(BM47:0.0019429240,(BM50:0.0012715961,BM62:0.0005647674)99:0.0010788913)82:0.0001070043)100:0.0032526539)100:0.0033036119)92:0.0009647774,BM80:0.0136901302)100:0.0038680392,BM84:0.0079283399)81:0.0005239854)100:0.0076180874,(BM16:0.0016839657,BM17:0.0018011174)79:0.0003969856)95:0.0002536825,BM15:0.0014506706)99:0.0004451366);
Tree 11 Wclust 0.75; MinCov 48 (BM01:0.0002178186,(BM02:0.0006783633,((((((((((((BM03:0.0002409759,(BM19:0.0001998276,BM37:0.0010535033)92:0.0003134555)55:0.0003906672,(BM04:0.0003346319,BM13:0.0002322170)94:0.0004403898)44:0.0000791003,BM11:0.0008059251)29:0.0003315689,(BM24:0.0016395538,BM60:0.0000020463)88:0.0003573547)36:0.0001763158,BM33:0.0007780707)42:0.0002674610,BM14:0.0016413852)71:0.0003987964,((BM58:0.0008135583,BM61:0.0004265890)90:0.0004592157,BM89:0.0008772239)97:0.0005653695)100:0.0037122889,((((((((BM05:0.0008515625,(BM10:0.0025084738,BM53:0.0008364504)75:0.0002051664)46:0.0001969283,(((BM25:0.0000025776,BM27:0.0009121539)55:0.0008522177,((((((BM26:0.0000020463,BM64:0.0009597795)72:0.0000025899,BM67:0.0000020463)81:0.0003019591,(BM32:0.0001776553,BM65:0.0014157906)55:0.0003762859)50:0.0001440893,BM90:0.0001686691)22:0.0000051291,BM88:0.0003371713)31:0.0000020463,(BM28:0.0002418591,(((BM29:0.0000020463,(BM30:0.0001731028,BM34:0.0000020463)99:0.0004676540)87:0.0000020463,BM35:0.0000020463)86:0.0002303377,BM86:0.0002538066)89:0.0004577058)54:0.0002311484)49:0.0001533437)46:0.0005798406,(BM31:0.0000020463,BM51:0.0016366571)67:0.0005658758)22:0.0007636338)26:0.0002878993,(BM52:0.0008620844,BM56:0.0009712521)44:0.0004639029)26:0.0002169374,(BM06:0.0009393898,BM07:0.0004397367)67:0.0003944236)81:0.0005965142,(BM08:0.0009736233,BM54:0.0016616205)83:0.0005750168)78:0.0005441802,((BM48:0.0005438663,BM49:0.0020798420)32:0.0004077711,BM55:0.0015747893)64:0.0003806644)37:0.0002080453,BM12:0.0006276936)42:0.0001063416,(BM92:0.0005261044,(BM94:0.0003941104,BM95:0.0000020503)100:0.0005306745)100:0.0041168553)100:0.0022056181)88:0.0008168043,BM84:0.0045530876)97:0.0009114146,(((BM18:0.0016082556,BM38:0.0008110701)100:0.0046133909,(((BM39:0.0004352355,((BM40:0.0024504973,(BM42:0.0008316202,BM96:0.0002436392)82:0.0005475725)52:0.0000025800,BM41:0.0010663644)61:0.0000028438)78:0.0000028438,BM97:0.0023458942)100:0.0022746991,((BM45:0.0006328257,BM47:0.0002498672)99:0.0009143837,(BM46:0.0011828355,(BM50:0.0016627445,BM62:0.0002323421)100:0.0005045378)99:0.0002670945)100:0.0041196779)100:0.0031415752)95:0.0008937820,BM80:0.0136503708)100:0.0027415453)100:0.0054620438,BM16:0.0003974342)100:0.0005297824,BM15:0.0006864939)100:0.0002857973)100:0.0003391404,BM17:0.0012285680);
Tree 12 Wclust 0.75; MinCov 60 (BM01:0.0020409981,(BM02:0.0000027398,(((((((((BM03:0.0000027398,(BM19:0.0000027398,((BM24:0.0000027398,BM60:0.0000027398)92:0.0010365155,BM37:0.0026090125)90:0.0012851621)62:0.0000027398)74:0.0012381050,BM14:0.0020444738)48:0.0000027418,(BM11:0.0000027398,BM58:0.0020708927)77:0.0010012018)29:0.0000027398,(BM04:0.0010918602,(BM13:0.0000027398,((BM33:0.0000027398,BM61:0.0031350890)62:0.0000027398,BM89:0.0000027398)62:0.0009064753)45:0.0000887968)50:0.0000027398)94:0.0019818620,BM84:0.0020874257)61:0.0009857244,(((BM18:0.0012429161,BM38:0.0011718836)99:0.0054556126,((((BM39:0.0027400020,BM96:0.0000027398)58:0.0000029961,BM42:0.0011985820)57:0.0000027418,BM40:0.0035282291)71:0.0031932610,((BM41:0.0000027398,BM97:0.0000020019)74:0.0036035556,(((BM45:0.0034579842,BM47:0.0000027398)71:0.0000023074,(BM50:0.0000027398,BM62:0.0020855232)81:0.0000027418)68:0.0000027418,BM46:0.0000027398)96:0.0035740896)67:0.0009877745)80:0.0012217426)77:0.0009595760,BM80:0.0117977650)79:0.0012660125)70:0.0008880764,((((((((BM05:0.0000027398,(BM10:0.0076183029,(BM54:0.0000027398,((BM92:0.0000029935,BM94:0.0000027398)61:0.0000027398,BM95:0.0010468035)91:0.0017821494)76:0.0018419267)72:0.0011965808)64:0.0023991117,BM07:0.0000027398)30:0.0000027418,BM06:0.0000027398)38:0.0000027418,BM56:0.0000027398)41:0.0007554850,BM51:0.0000027398)36:0.0002323873,(((((((((((BM25:0.0000027398,(BM27:0.0000027737,BM32:0.0000027398)74:0.0030141899)33:0.0000027418,BM67:0.0000027398)8:0.0000027418,BM88:0.0000027398)13:0.0000027418,BM31:0.0000027398)16:0.0000027418,BM90:0.0000027398)24:0.0000027418,BM35:0.0000027398)20:0.0000027418,BM30:0.0000027398)20:0.0000023091,(BM26:0.0039487124,(BM28:0.0000027398,BM86:0.0000027398)92:0.0008828213)33:0.0001786229)33:0.0010034371,(BM29:0.0000027398,BM34:0.0000027398)61:0.0000027398)20:0.0000027398,(BM52:0.0000027398,BM64:0.0009162872)34:0.0001361156)37:0.0000020294,BM53:0.0035369358)28:0.0020266265)63:0.0010082437,BM65:0.0010832078)64:0.0009984542,(BM08:0.0000027398,((BM12:0.0000022474,BM49:0.0029967528)65:0.0013403960,(BM48:0.0000027398,BM55:0.0037095219)95:0.0020617354)39:0.0000027398)48:0.0000027398)77:0.0030985429)100:0.0071998169,BM15:0.0000027398)78:0.0000027398,BM17:0.0000027398)65:0.0000027398)54:0.0000027398,BM16:0.0053133494);
Tree 13 Wclust 0.8; MinCov 4 (BM01:0.0134379946,((BM02:0.0130136791,(BM15:0.0131951660,BM16:0.0133803935)98:0.0020003964)88:0.0012949643,(((((BM03:0.0080527308,BM37:0.0097450749)93:0.0015085102,(((BM04:0.0072854600,BM24:0.0078403213)87:0.0013847875,(BM14:0.0074501731,BM19:0.0077624762)84:0.0014270895)77:0.0012326517,(BM11:0.0074698841,BM13:0.0076465450)80:0.0016809130)83:0.0014618667)100:0.0033262455,((((BM33:0.0079829132,BM89:0.0067624822)100:0.0014777158,BM58:0.0093816418)100:0.0013377639,BM60:0.0088907814)93:0.0012263689,BM61:0.0097043832)100:0.0029896383)100:0.0326065584,((((BM05:0.0092898570,BM10:0.0081109296)95:0.0015704943,(BM06:0.0082185681,BM07:0.0084527187)100:0.0022565431)100:0.0084573785,((((((BM25:0.0067540849,BM35:0.0059409802)82:0.0012966616,((((BM27:0.0051216378,BM90:0.0035354013)58:0.0007332900,(BM29:0.0048656071,BM30:0.0054703588)72:0.0010318823)66:0.0009966372,(BM32:0.0090153847,BM34:0.0046743355)58:0.0012024288)40:0.0008709387,((BM28:0.0048213292,BM88:0.0034446844)70:0.0009605065,(BM31:0.0058622498,BM86:0.0033674010)67:0.0011020423)55:0.0011652137)81:0.0011723184)100:0.0016977824,BM26:0.0134233816)100:0.0037678038,(BM51:0.0121445285,(BM64:0.0071085704,(BM65:0.0087293371,BM67:0.0075181405)99:0.0009675008)99:0.0007542509)76:0.0011560061)81:0.0015755797,(BM53:0.0098925955,BM56:0.0092662158)93:0.0017550658)100:0.0017937904,BM52:0.0137572018)100:0.0066510550)100:0.0062650529,((BM08:0.0108298428,BM12:0.0109108366)100:0.0100559554,(((BM48:0.0157999111,BM55:0.0148186398)92:0.0017719468,(BM49:0.0155007861,BM54:0.0128783218)100:0.0021072430)100:0.0027541137,((BM92:0.0027378809,BM94:0.0025677759)100:0.0010175099,BM95:0.0028414550)100:0.0174837733)100:0.0052395561)100:0.0033537253)100:0.0146584335)100:0.0066330690,((((BM18:0.0104657397,BM38:0.0087725793)100:0.0418997843,(((BM39:0.0076480336,((BM41:0.0083062568,(BM96:0.0046226990,BM97:0.0037508947)100:0.0015261212)78:0.0009568613,BM42:0.0072329877)80:0.0012289776)97:0.0015914047,BM40:0.0094161798)100:0.0249595441,((BM45:0.0063823409,(BM46:0.0089906301,BM47:0.0077682461)84:0.0015214450)100:0.0046718703,(BM50:0.0060770724,BM62:0.0055385748)100:0.0069483204)100:0.0264212568)100:0.0120108223)67:0.0024555737,BM80:0.0539162911)100:0.0102155670,BM84:0.0507050071)98:0.0021344001)100:0.0486287508)91:0.0015384841,BM17:0.0138166215);
Tree 14 Wclust 0.8; MinCov 8 (BM01:0.0087130363,BM02:0.0079794149,((((((((BM03:0.0067381113,BM37:0.0079701842)100:0.0013604155,BM11:0.0068833952)80:0.0010710052,(((BM04:0.0062124703,BM19:0.0065091146)99:0.0011840265,BM14:0.0069888941)85:0.0009730481,(BM13:0.0063049827,BM24:0.0067459083)93:0.0015644140)83:0.0012739513)100:0.0027543780,(((BM33:0.0068974868,BM89:0.0056900058)100:0.0016281704,(BM58:0.0077004663,BM60:0.0075494431)71:0.0011225497)99:0.0013345142,BM61:0.0081407407)100:0.0021039356)100:0.0271369033,((((BM05:0.0084184581,BM10:0.0071432145)97:0.0016472764,(BM06:0.0071440199,BM07:0.0070709995)100:0.0023971504)100:0.0057996594,((((((((BM25:0.0046210945,BM86:0.0027990393)41:0.0005507458,((((BM27:0.0037093603,BM30:0.0034400527)79:0.0005513702,(BM29:0.0040416880,BM90:0.0031472842)80:0.0006295001)97:0.0007142924,BM32:0.0057795583)41:0.0005804137,(((BM28:0.0033474694,BM35:0.0036372811)46:0.0006350006,BM88:0.0034444299)48:0.0006291135,BM34:0.0037701039)35:0.0006422224)40:0.0006732206)47:0.0008161364,BM31:0.0042141702)54:0.0006647409,BM26:0.0072800589)100:0.0037137733,(BM64:0.0058928867,(BM65:0.0077239101,BM67:0.0059233085)93:0.0008857947)93:0.0009776870)100:0.0010238119,BM51:0.0098723639)95:0.0007673708,(BM53:0.0073678427,BM56:0.0069819561)89:0.0013397499)52:0.0011410149,BM52:0.0092721471)100:0.0061220754)100:0.0058968711,((BM08:0.0099314749,BM12:0.0099988978)100:0.0070517063,(((BM48:0.0146527935,BM55:0.0121499643)87:0.0015553706,(BM49:0.0129234159,BM54:0.0102860391)98:0.0019925895)100:0.0025176729,((BM92:0.0028481210,BM94:0.0022512287)100:0.0009332994,BM95:0.0025886144)100:0.0154375149)100:0.0041240955)99:0.0018027014)100:0.0146978924)100:0.0065380872,((((BM18:0.0070935969,BM38:0.0061759996)100:0.0291265300,((((BM39:0.0056472743,((BM41:0.0062600991,BM96:0.0034900435)97:0.0009006844,BM97:0.0034498737)96:0.0008350793)97:0.0009471996,BM42:0.0058461197)100:0.0015972154,BM40:0.0081265410)100:0.0158242593,(((BM45:0.0050357249,BM47:0.0057641548)100:0.0012795066,BM46:0.0077397711)100:0.0028700676,(BM50:0.0043118481,BM62:0.0033584776)100:0.0048146131)100:0.0177307003)100:0.0090137903)97:0.0028060110,BM80:0.0425113227)100:0.0103770029,BM84:0.0375576850)97:0.0026662795)100:0.0356395664,(BM15:0.0088980545,BM16:0.0074669754)90:0.0016359268)85:0.0014028522,BM17:0.0104986091)94:0.0015377033);
Tree 15 Wclust 0.8; MinCov 16 (BM01:0.0036595805,BM02:0.0036317220,((((((((BM03:0.0037658592,BM14:0.0033458920)66:0.0008922481,(BM11:0.0028029759,BM13:0.0032252221)74:0.0010097575)57:0.0007561680,(((BM04:0.0028353883,BM19:0.0033031445)91:0.0008189014,BM24:0.0035665044)60:0.0005077261,BM37:0.0046900959)66:0.0008277525)100:0.0013821652,((((BM33:0.0037686938,BM89:0.0033272508)90:0.0007993977,BM60:0.0049433199)89:0.0007510894,BM58:0.0051984524)99:0.0007932148,BM61:0.0050134874)100:0.0008934710)100:0.0165232979,((((((BM05:0.0054433472,BM06:0.0054421718)62:0.0008559376,BM07:0.0062913093)61:0.0012516958,BM10:0.0059824311)100:0.0038379455,(((((((((((BM25:0.0035251773,BM35:0.0018653346)80:0.0006013686,BM34:0.0020963671)63:0.0004404903,(BM29:0.0027708164,BM30:0.0025458418)65:0.0004684000)80:0.0006695997,(BM26:0.0045576310,BM86:0.0020524155)42:0.0003516416)42:0.0005641991,((BM27:0.0031311916,BM32:0.0033101814)37:0.0005036954,((BM28:0.0023578170,BM88:0.0022377134)43:0.0007279105,BM90:0.0029129045)41:0.0005192940)33:0.0003858941)64:0.0008575759,BM31:0.0023692036)100:0.0030613552,(BM56:0.0052600721,BM64:0.0041050720)58:0.0010490686)33:0.0008526452,BM67:0.0046866636)41:0.0004907395,BM51:0.0070836003)58:0.0003242612,BM52:0.0069615288)41:0.0007673672,(BM53:0.0046973313,BM65:0.0056630789)62:0.0010266784)100:0.0050736617)100:0.0047559457,(BM08:0.0071427280,BM12:0.0074809758)100:0.0044090220)96:0.0009862520,(((BM48:0.0101968327,BM55:0.0081666654)81:0.0013832363,(BM49:0.0088447326,BM54:0.0068432928)90:0.0012734189)100:0.0019386187,((BM92:0.0021848964,BM94:0.0019450646)100:0.0007645421,BM95:0.0016742261)100:0.0112880356)100:0.0025999558)100:0.0124101627)100:0.0041756375,((((BM18:0.0035017254,BM38:0.0047622986)100:0.0158223189,((((((BM39:0.0036996366,BM96:0.0025280482)65:0.0006967367,BM42:0.0042379295)63:0.0002705499,BM97:0.0026268071)77:0.0006413571,BM40:0.0090285525)74:0.0005984860,BM41:0.0044355341)100:0.0082946938,(((BM45:0.0036810624,BM47:0.0036117474)99:0.0019099594,(BM50:0.0021042579,BM62:0.0014640760)100:0.0033480929)89:0.0008171946,BM46:0.0065004775)100:0.0078136824)100:0.0066971596)98:0.0024722247,BM80:0.0268560592)100:0.0075427591,BM84:0.0236193844)98:0.0018238911)100:0.0229059013,(BM15:0.0052651741,BM16:0.0040532267)97:0.0008720750)97:0.0009672787,BM17:0.0067814457)100:0.0014895351);
Tree 16 Wclust 0.8; MinCov 33 (BM01:0.0010927248,BM02:0.0009587402,(((((((((BM03:0.0006907998,BM11:0.0006863156)97:0.0002400859,(BM13:0.0015230456,((BM19:0.0009071028,BM37:0.0013758986)92:0.0006837225,BM24:0.0012888904)78:0.0004854829)78:0.0003898623)66:0.0003036415,(BM04:0.0007793217,BM14:0.0009789160)68:0.0004088737)100:0.0007063585,BM58:0.0020843598)51:0.0001242903,((BM33:0.0017252901,BM60:0.0013016365)83:0.0002020603,(BM61:0.0015430318,BM89:0.0011890782)56:0.0001971550)73:0.0003495848)100:0.0055707645,(((((BM05:0.0013985818,BM10:0.0021388714)97:0.0007528990,BM06:0.0020693250)92:0.0006611823,BM07:0.0017849214)56:0.0002909084,((((((((BM25:0.0019392471,BM32:0.0022427272)41:0.0001463060,((BM26:0.0015858991,BM29:0.0018821938)68:0.0013409419,(((BM30:0.0012613538,BM34:0.0009012496)98:0.0004547042,(BM35:0.0002590344,BM88:0.0010497113)88:0.0002572649)62:0.0003508890,BM86:0.0007973114)60:0.0001677565)46:0.0003769446)44:0.0004934127,(BM28:0.0011407086,BM90:0.0008844627)52:0.0002136920)43:0.0007190532,(BM27:0.0018740230,BM31:0.0010103267)30:0.0006149989)81:0.0005672295,(BM56:0.0017916759,((BM64:0.0012165900,BM65:0.0024213514)48:0.0001257334,BM67:0.0012942814)47:0.0002724740)74:0.0006421941)51:0.0003201597,BM53:0.0010951269)72:0.0004273894,BM52:0.0032822390)72:0.0005956917,BM51:0.0055101665)69:0.0002419253)100:0.0013647180,((BM08:0.0017497080,BM12:0.0018529749)100:0.0009828984,(((BM48:0.0028470779,BM49:0.0028722016)93:0.0004815861,BM55:0.0024349394)39:0.0003306510,(BM54:0.0023111051,(BM92:0.0003924445,(BM94:0.0008540582,BM95:0.0008371314)94:0.0001914674)100:0.0040994072)61:0.0007711054)82:0.0005317686)96:0.0006429459)100:0.0032504107)100:0.0014675767,((((BM18:0.0013513761,BM38:0.0018742690)100:0.0074871005,(((((BM39:0.0007409139,BM41:0.0005031123)99:0.0004509539,BM42:0.0013095656)99:0.0002488125,BM96:0.0005128084)100:0.0003914884,(BM40:0.0037148574,BM97:0.0010959588)99:0.0016431802)100:0.0036705873,(((BM45:0.0017851308,BM46:0.0018418372)89:0.0004880082,BM47:0.0023606038)88:0.0004734425,(BM50:0.0011134063,BM62:0.0006204222)100:0.0010612750)100:0.0031631695)100:0.0029033275)99:0.0010442136,BM80:0.0139255790)100:0.0036556615,BM84:0.0075451420)85:0.0006828882)100:0.0084294425,(BM16:0.0017829567,BM17:0.0020891194)87:0.0004592254)96:0.0003859270,BM15:0.0018273373)98:0.0004112029);
Tree 17 Wclust 0.8; MinCov 48 (BM01:0.0004017776,(BM02:0.0004161205,(((((((((BM03:0.0001272259,BM11:0.0006206496)41:0.0000025508,(BM04:0.0002688790,BM13:0.0005391007)64:0.0006557962)43:0.0004834539,(BM33:0.0012560756,((BM58:0.0007948860,BM61:0.0000025467)77:0.0002270640,BM89:0.0005722379)89:0.0004090690)82:0.0007336043)34:0.0001418338,((BM14:0.0011239015,(BM19:0.0005131263,BM37:0.0008170356)99:0.0006628397)70:0.0002052323,(BM24:0.0016040063,BM60:0.0006059160)97:0.0005301507)67:0.0004592983)100:0.0039878587,((((((BM05:0.0000021503,BM10:0.0018530668)99:0.0008957393,BM06:0.0012971332)96:0.0004847664,(BM07:0.0006382589,(((((((((BM25:0.0011351036,(BM31:0.0002522925,(BM51:0.0037517626,BM52:0.0000045464)67:0.0017203459)71:0.0011109247)66:0.0002888576,BM90:0.0008795654)33:0.0000021642,(BM28:0.0003724760,(BM29:0.0013492343,BM86:0.0000025467)70:0.0004957857)46:0.0001172877)59:0.0007252652,(((BM27:0.0008501061,((BM30:0.0009026997,BM34:0.0000025508)100:0.0003934001,BM35:0.0004038134)56:0.0004876329)53:0.0001667170,BM88:0.0001251129)29:0.0000021642,BM32:0.0005936658)48:0.0003015971)61:0.0002197070,BM26:0.0003666944)67:0.0005083627,(BM64:0.0004779008,BM67:0.0009715609)91:0.0001629370)66:0.0006120552,BM65:0.0015120113)79:0.0008066327,BM53:0.0010863242)77:0.0004772031,BM56:0.0006978482)70:0.0004669767)99:0.0010872074)69:0.0006339559,((BM08:0.0012075558,(BM12:0.0009424189,(BM48:0.0014018395,BM49:0.0022730958)79:0.0000021378)91:0.0002049477)81:0.0005028695,BM54:0.0023728261)55:0.0002106598)68:0.0003194437,BM55:0.0020400273)73:0.0003456382,(BM92:0.0005673721,(BM94:0.0000025467,BM95:0.0001647866)100:0.0003584484)100:0.0041432215)100:0.0031041059)94:0.0007267811,BM84:0.0057358036)53:0.0008884457,(((BM18:0.0013800739,BM38:0.0017104256)100:0.0059602184,(((((BM39:0.0010820123,(BM41:0.0008818777,BM42:0.0015294368)65:0.0000022673)65:0.0005280798,BM96:0.0005830597)35:0.0000020349,BM40:0.0043636826)63:0.0002864904,BM97:0.0022343098)100:0.0019787726,(((BM45:0.0006133907,BM47:0.0009721499)96:0.0006367970,BM46:0.0020332471)85:0.0002215634,(BM50:0.0012128669,BM62:0.0006999689)93:0.0006677159)100:0.0032533682)100:0.0019975034)88:0.0006748798,BM80:0.0153645240)100:0.0031580168)100:0.0061940550,BM16:0.0013821509)99:0.0002092343,BM15:0.0006945654)99:0.0002346686)99:0.0006931564,BM17:0.0017535178);
Tree 18 Wclust 0.8; MinCov 60 (BM01:0.0009714846,((BM02:0.0000021542,((((((BM03:0.0000021542,((((BM04:0.0006832626,(BM13:0.0006971688,(BM14:0.0009744930,BM89:0.0000021797)56:0.0000020480)51:0.0000063460)39:0.0000027346,BM19:0.0000021542)26:0.0000173665,BM33:0.0006797747)25:0.0000027346,(BM58:0.0000021542,BM61:0.0000021542)95:0.0006525074)43:0.0000893609)48:0.0008979039,(BM24:0.0000021542,(BM37:0.0000026702,BM60:0.0023520249)95:0.0018908879)90:0.0009470866)42:0.0000029378,BM11:0.0006611979)97:0.0037737085,BM84:0.0020704538)93:0.0014801186,(((((((((BM05:0.0000021542,(BM06:0.0015468747,(BM07:0.0000021542,BM56:0.0006429035)93:0.0006383183)78:0.0000021556)89:0.0013722822,((((((((BM25:0.0000021542,BM53:0.0013863363)88:0.0012732126,((((BM31:0.0000021542,BM51:0.0022396228)97:0.0025917763,BM90:0.0019682760)32:0.0000021542,BM86:0.0000021542)26:0.0000021542,BM67:0.0046495437)32:0.0000027346)47:0.0000021570,(((BM26:0.0025315418,(BM27:0.0011722026,(BM28:0.0000021542,BM35:0.0000021542)89:0.0000021902)76:0.0004313705)44:0.0003400547,BM88:0.0000021542)33:0.0000021556,BM32:0.0014596774)42:0.0015406728)43:0.0007704537,BM30:0.0000021542)54:0.0000011902,BM29:0.0000021542)44:0.0007736623,BM52:0.0000021542)42:0.0000027346,BM64:0.0000021542)37:0.0000027346,BM34:0.0000021556)78:0.0012285215)40:0.0000297783,BM65:0.0000021542)27:0.0006329420,((BM49:0.0000021542,BM55:0.0026088824)85:0.0010262326,(BM54:0.0006616384,((BM92:0.0000021542,BM95:0.0007861750)96:0.0000021556,BM94:0.0000021542)100:0.0052898379)93:0.0016249483)57:0.0000021542)58:0.0000012935,BM48:0.0000021542)47:0.0007695442,(BM08:0.0006661116,BM10:0.0013766805)59:0.0006538323)48:0.0000021556,BM12:0.0000021542)97:0.0039014496,(((BM18:0.0009819250,BM38:0.0024515848)96:0.0021254624,((((BM39:0.0014006640,(BM41:0.0007885003,BM42:0.0034920859)96:0.0006621966)66:0.0000021258,BM97:0.0000021556)70:0.0000027346,(BM40:0.0019233713,BM96:0.0000021542)66:0.0000021542)96:0.0018765592,((BM45:0.0006546511,(BM50:0.0000021542,BM62:0.0010107999)96:0.0008216915)83:0.0000021556,BM47:0.0000021542)96:0.0001715460)82:0.0006436596)93:0.0006513792,BM80:0.0124082046)81:0.0006733384)51:0.0007500793,BM46:0.0035726559)39:0.0000024470)100:0.0056205180,BM15:0.0000021542)89:0.0000027372)96:0.0014802387,BM16:0.0046911240)90:0.0000028280,BM17:0.0000021542);
Tree 19 Wclust 0.85; MinCov 4 (BM01:0.0122285953,((BM02:0.0120812119,(BM16:0.0118202794,BM17:0.0127111351)100:0.0022257863)94:0.0013013043,(((((BM03:0.0074232724,BM14:0.0070741910)90:0.0013671122,(((BM04:0.0069090812,BM19:0.0072456729)78:0.0012855062,(BM13:0.0071486008,BM37:0.0086977524)46:0.0012384709)40:0.0009537266,(BM11:0.0070915366,BM24:0.0069832935)59:0.0014115130)78:0.0011647531)100:0.0030588498,((((BM33:0.0073862392,BM89:0.0065105764)100:0.0014046604,BM58:0.0087358840)89:0.0011521013,BM60:0.0081910394)92:0.0012453878,BM61:0.0091771304)100:0.0029673617)100:0.0269648731,((((BM05:0.0076035862,BM07:0.0073112711)96:0.0014829914,(BM06:0.0076351328,BM10:0.0063973190)98:0.0017494906)100:0.0081209847,(((((((((BM25:0.0057934750,(BM28:0.0038393976,BM88:0.0028530984)100:0.0009209885)45:0.0006544393,((BM27:0.0034763409,BM29:0.0041096395)94:0.0005713000,BM34:0.0040212076)70:0.0008040681)46:0.0008727813,((BM30:0.0052851487,(BM32:0.0073238007,BM90:0.0030874006)47:0.0007253371)68:0.0005794635,BM86:0.0033050203)65:0.0007335896)61:0.0007845644,BM35:0.0052395713)55:0.0006886075,BM31:0.0055356440)100:0.0012362814,BM26:0.0110641215)100:0.0033661409,((BM64:0.0063193786,BM67:0.0069539911)95:0.0009580734,BM65:0.0080244074)98:0.0013917561)91:0.0015644900,((BM51:0.0083889090,BM53:0.0079692958)87:0.0009904629,BM56:0.0084729040)91:0.0013645599)100:0.0017025113,BM52:0.0115993073)100:0.0056091189)100:0.0055969163,((BM08:0.0103077834,BM12:0.0105778298)100:0.0090691544,(((BM48:0.0141607062,BM55:0.0133412513)99:0.0017894891,(BM49:0.0141318477,BM54:0.0117944122)100:0.0020081343)100:0.0023772285,((BM92:0.0024340533,BM94:0.0022034657)100:0.0007663375,BM95:0.0023118480)100:0.0163580815)100:0.0049157939)100:0.0030829943)100:0.0117725589)100:0.0049680384,((((BM18:0.0087714419,BM38:0.0084825878)100:0.0358694113,((((BM39:0.0069315183,BM41:0.0069796328)84:0.0009037773,(BM42:0.0066133589,(BM96:0.0043497654,BM97:0.0037611039)100:0.0012012851)90:0.0010146232)89:0.0013766186,BM40:0.0083477163)100:0.0224923363,((BM45:0.0061417972,(BM46:0.0082643044,BM47:0.0070403943)99:0.0015442566)100:0.0048585303,(BM50:0.0053051569,BM62:0.0049215044)100:0.0067712592)100:0.0223217084)100:0.0086402407)97:0.0023541834,BM80:0.0439873641)100:0.0070009664,BM84:0.0456775364)99:0.0018363197)100:0.0394839872)73:0.0010271132,BM15:0.0130473018);
Tree 20 Wclust 0.85; MinCov 8 (BM01:0.0085295201,(BM02:0.0088917264,(BM15:0.0098166026,BM17:0.0083337002)74:0.0017961334)69:0.0010580569,((((((BM03:0.0065033446,BM14:0.0062450802)76:0.0013379755,(((BM04:0.0061902556,BM19:0.0063022976)69:0.0011910258,(BM13:0.0065023281,BM37:0.0074108262)47:0.0011368336)38:0.0009043050,(BM11:0.0060829519,BM24:0.0062812341)60:0.0012786218)76:0.0010873784)100:0.0024146590,((((BM33:0.0065531258,BM89:0.0056257736)98:0.0012607157,BM60:0.0073300826)86:0.0009868228,BM58:0.0082880158)96:0.0011370239,BM61:0.0080428175)100:0.0021477655)100:0.0249134770,((((BM05:0.0071570648,BM07:0.0067923039)63:0.0015082812,(BM06:0.0071569420,BM10:0.0062740781)61:0.0014863949)100:0.0061183487,((((((BM25:0.0040807429,((((BM27:0.0030129702,BM86:0.0022682559)81:0.0006689452,((BM30:0.0030802488,BM32:0.0043885790)80:0.0008194617,(BM31:0.0033685142,BM90:0.0029437848)72:0.0005305347)83:0.0005370790)73:0.0005211073,(BM29:0.0036699863,BM34:0.0025934131)67:0.0007671204)69:0.0005350322,((BM28:0.0032055429,BM88:0.0027634809)97:0.0006668135,BM35:0.0032988519)75:0.0006922453)84:0.0007821082)89:0.0007618229,BM26:0.0061535369)100:0.0029738118,BM67:0.0062272476)99:0.0009444022,(BM64:0.0053660541,BM65:0.0069568657)99:0.0011998465)100:0.0013348424,(BM51:0.0078786370,(BM53:0.0065183204,BM56:0.0063456468)92:0.0006958319)93:0.0009211447)99:0.0014997345,BM52:0.0082052894)100:0.0058223868)100:0.0054892540,((BM08:0.0098618842,BM12:0.0095087308)100:0.0071442064,(((BM48:0.0130394744,BM55:0.0113810010)93:0.0015480252,(BM49:0.0119586211,BM54:0.0103918533)96:0.0020068149)100:0.0021711571,((BM92:0.0021321611,BM94:0.0021244504)100:0.0007981296,BM95:0.0021045646)100:0.0148608809)100:0.0040259192)100:0.0019898315)100:0.0128290733)100:0.0054337282,((((BM18:0.0063307407,BM38:0.0067844535)100:0.0267419474,(((((BM39:0.0056090415,(BM96:0.0032989709,BM97:0.0025482763)67:0.0006529893)39:0.0005127257,BM40:0.0073354655)51:0.0006232591,BM42:0.0051068625)51:0.0008738215,BM41:0.0056940826)100:0.0157974898,(((BM45:0.0043552920,BM46:0.0070921047)100:0.0017101663,BM47:0.0057162828)100:0.0027201456,(BM50:0.0038174513,BM62:0.0034825515)100:0.0052203146)100:0.0155527413)100:0.0074245013)100:0.0036499159,BM80:0.0385016101)100:0.0072971894,BM84:0.0365257434)100:0.0024784312)100:0.0316653749,BM16:0.0082498614)96:0.0015160680);
Tree 21 Wclust 0.85; MinCov 16 (BM01:0.0044102580,(((BM02:0.0042181308,BM15:0.0049343053)88:0.0007884061,((((((BM03:0.0039682481,(BM04:0.0033168450,BM19:0.0029805332)92:0.0006753100)95:0.0008800490,((BM13:0.0038565899,BM14:0.0032113242)99:0.0007771577,(BM24:0.0035454337,BM37:0.0039353888)97:0.0009318599)96:0.0006678660)93:0.0008200862,BM11:0.0039252983)100:0.0012416359,((((BM33:0.0040141467,BM60:0.0043455008)100:0.0009662229,BM89:0.0036669637)98:0.0006022395,BM58:0.0047505651)100:0.0009630066,BM61:0.0050038029)100:0.0010726607)100:0.0171380501,((((BM05:0.0055084218,BM10:0.0049841722)99:0.0011201101,(BM06:0.0054958420,BM07:0.0054592704)98:0.0011880747)100:0.0044340508,((((((BM25:0.0031590678,(((((BM27:0.0024418931,BM29:0.0028998418)60:0.0005565080,BM86:0.0021450294)24:0.0003800383,((BM28:0.0023336998,BM88:0.0021492208)81:0.0006155258,BM35:0.0021542340)39:0.0004770750)46:0.0005036177,(BM30:0.0023294139,(BM31:0.0023970280,(BM32:0.0033915325,BM90:0.0019725236)99:0.0005958923)84:0.0004326404)59:0.0005034945)63:0.0005967323,BM34:0.0024136910)74:0.0005528782)82:0.0006785849,BM26:0.0044634063)100:0.0027658029,BM67:0.0042350283)100:0.0011364298,(BM53:0.0052870145,(BM64:0.0044076101,BM65:0.0053758434)54:0.0007782525)44:0.0007180269)95:0.0010365846,BM56:0.0052468087)87:0.0008219450,(BM51:0.0046925479,BM52:0.0054724358)76:0.0007663563)100:0.0048761118)100:0.0047786464,((BM08:0.0078176418,BM12:0.0080400009)100:0.0044860878,((((BM48:0.0099069906,BM55:0.0085098339)94:0.0009197064,BM49:0.0094518848)89:0.0011522445,BM54:0.0086777705)95:0.0014683777,((BM92:0.0017018658,BM94:0.0018500623)100:0.0005240107,BM95:0.0014947060)100:0.0117136755)100:0.0028157335)99:0.0014004547)100:0.0109400531)100:0.0046074023,((((BM18:0.0031102108,BM38:0.0049052348)100:0.0167465575,(((((BM39:0.0044539756,BM96:0.0025054881)46:0.0005495353,(BM40:0.0056701524,BM97:0.0017200708)53:0.0006882017)41:0.0009672952,BM42:0.0035419092)38:0.0005890043,BM41:0.0039956499)100:0.0087917609,((BM45:0.0031362883,BM46:0.0047193158)79:0.0012222167,(BM47:0.0038206424,(BM50:0.0018331395,BM62:0.0021099680)100:0.0026354696)90:0.0009211361)100:0.0087151158)100:0.0062326118)100:0.0031732520,BM80:0.0280589473)100:0.0066944402,BM84:0.0250874516)99:0.0018324859)100:0.0220721786)81:0.0007639831,BM17:0.0061540808)91:0.0010362783,BM16:0.0047756991);
Tree 22 Wclust 0.85; MinCov 33 (BM01:0.0007087281,((BM02:0.0012197720,((((((BM03:0.0011599828,((BM11:0.0012061055,BM24:0.0016238446)92:0.0002498194,BM14:0.0013394757)46:0.0001568785)48:0.0001714247,((BM04:0.0012213917,BM13:0.0016335992)85:0.0003260929,(BM19:0.0009980405,BM37:0.0010732331)95:0.0004778457)67:0.0002256778)100:0.0006442024,((((BM33:0.0020357093,BM60:0.0010350486)82:0.0003311857,BM89:0.0010462405)81:0.0003156259,BM58:0.0018421146)73:0.0004499042,BM61:0.0017059308)73:0.0003126309)100:0.0060370861,(((((BM05:0.0025487066,BM06:0.0013098656)78:0.0003444982,BM10:0.0025284816)51:0.0003139252,BM07:0.0015917732)99:0.0007265063,((((((((((BM25:0.0013308348,BM35:0.0008869518)53:0.0002000399,((BM26:0.0016691105,BM29:0.0009918965)100:0.0005449297,BM86:0.0004959559)88:0.0001707818)49:0.0001658306,BM30:0.0009759811)54:0.0002510914,((BM32:0.0013175359,BM34:0.0010112077)87:0.0002491235,BM90:0.0007060325)77:0.0003113255)68:0.0004979167,(BM27:0.0013686382,(BM28:0.0009073110,BM88:0.0011193064)44:0.0003797937)42:0.0002136128)30:0.0002335894,BM31:0.0013668864)96:0.0007783371,((BM51:0.0014541905,BM56:0.0016477039)83:0.0004308425,BM67:0.0006897024)65:0.0003569407)64:0.0004039227,(BM64:0.0006792524,BM65:0.0015900384)91:0.0004038050)67:0.0004736390,BM52:0.0023040836)67:0.0001672529,BM53:0.0015047012)100:0.0009871364)100:0.0015277937,((BM08:0.0019842484,BM12:0.0017482759)99:0.0009573186,((BM48:0.0030577607,(BM49:0.0028743594,BM55:0.0027782144)54:0.0002720479)43:0.0005217460,(BM54:0.0022720890,(BM92:0.0005899714,(BM94:0.0004252342,BM95:0.0013089643)99:0.0002104898)100:0.0038342283)89:0.0011742027)58:0.0003169547)82:0.0007031455)100:0.0037571697)99:0.0014929695,((((BM18:0.0012921916,BM38:0.0020079416)100:0.0078946748,(((((BM39:0.0014812658,BM40:0.0020530622)85:0.0004561890,(BM41:0.0012678738,BM42:0.0009301676)88:0.0004120356)80:0.0001325797,BM96:0.0008827005)88:0.0002345460,BM97:0.0009751193)100:0.0030214749,(((BM45:0.0012462067,BM46:0.0018164798)100:0.0005700650,BM47:0.0017531852)99:0.0006666498,(BM50:0.0009057062,BM62:0.0008368372)100:0.0008345651)100:0.0034043142)100:0.0029515515)100:0.0007865166,BM80:0.0147846293)100:0.0034227888,BM84:0.0090182916)98:0.0008628168)100:0.0080211822,BM16:0.0015286520)99:0.0003143290)97:0.0003907241,BM15:0.0016923830)85:0.0001937828,BM17:0.0018750966);
Tree 23 Wclust 0.85; MinCov 48 (BM01:0.0005256396,(BM02:0.0002222071,(((((((((BM03:0.0001634831,BM11:0.0010209227)66:0.0000021446,BM14:0.0004884838)86:0.0003191404,(BM19:0.0005141243,BM37:0.0004040382)99:0.0003251789)65:0.0001064867,(((BM04:0.0004334230,BM13:0.0006457459)92:0.0003290554,(BM33:0.0011623046,((BM58:0.0001980652,BM61:0.0007268523)79:0.0002307337,BM89:0.0004304360)60:0.0000023870)97:0.0003451205)81:0.0004047660,(BM24:0.0018692079,BM60:0.0001733694)94:0.0004941585)79:0.0004898840)100:0.0040004546,BM84:0.0054152028)89:0.0009610120,((((((BM05:0.0021414789,(BM10:0.0016304393,(((((BM25:0.0011046714,BM90:0.0004416164)14:0.0000875688,((((BM26:0.0023425861,(BM35:0.0001119271,BM67:0.0009392477)43:0.0001543624)44:0.0001551686,((BM29:0.0009925650,BM34:0.0006313620)56:0.0000797893,(BM32:0.0006865360,BM88:0.0000799102)83:0.0002915819)47:0.0001427802)38:0.0003592564,(BM30:0.0007282217,BM86:0.0001583442)52:0.0001032492)42:0.0002935396,(BM27:0.0008318808,BM28:0.0001988423)69:0.0002738088)20:0.0001612338)59:0.0004328869,BM31:0.0005742485)77:0.0004237149,(BM64:0.0004713074,BM65:0.0012238390)93:0.0004245072)84:0.0007660275,(BM52:0.0016706231,BM53:0.0014459892)58:0.0002036649)56:0.0003861117)49:0.0002724608)34:0.0002852781,(BM07:0.0004772733,(BM51:0.0002870247,BM56:0.0010220021)81:0.0011941297)69:0.0005647362)61:0.0003858799,BM06:0.0010819833)96:0.0009664696,BM08:0.0012363614)85:0.0002024988,BM12:0.0009510802)78:0.0002141048,(((BM48:0.0014545713,BM49:0.0032472863)67:0.0002881408,(BM54:0.0014741788,(BM92:0.0004140271,(BM94:0.0000662591,BM95:0.0012452158)91:0.0001878177)100:0.0030401144)98:0.0009056253)55:0.0003673038,BM55:0.0024112692)50:0.0002329265)100:0.0026866919)91:0.0009633762,(((BM18:0.0012418434,BM38:0.0017345599)100:0.0057488017,(((((BM39:0.0012397518,(BM41:0.0007393023,BM42:0.0010061914)76:0.0000024031)88:0.0001700263,BM96:0.0001951424)73:0.0000023753,BM40:0.0033839976)90:0.0002930357,BM97:0.0012410142)100:0.0018424410,((BM45:0.0009133473,(BM50:0.0010779523,BM62:0.0006714226)100:0.0004876003)98:0.0005217014,(BM46:0.0014533511,BM47:0.0004514295)93:0.0001534334)100:0.0028649835)100:0.0030161888)97:0.0008490273,BM80:0.0136854564)100:0.0019868491)100:0.0061136213,BM16:0.0013763426)99:0.0000882575,BM15:0.0005349200)98:0.0003865584)100:0.0004321214,BM17:0.0007346102);
Tree 24 Wclust 0.85; MinCov 60 (BM01:0.0000020264,(BM02:0.0000020264,(((((((((BM03:0.0017689270,((BM11:0.0000020264,BM14:0.0003774971)87:0.0003817602,BM33:0.0003469704)71:0.0004834471)88:0.0000020299,BM24:0.0002943322)98:0.0010476608,(((BM04:0.0003964076,BM13:0.0003280141)99:0.0008086395,(BM37:0.0002905216,(BM58:0.0000020264,BM61:0.0000020264)95:0.0005850055)93:0.0002926667)58:0.0000025441,BM89:0.0000020264)61:0.0000025441)98:0.0003035809,BM19:0.0005862914)78:0.0000022878,BM60:0.0000020264)100:0.0049082403,((((BM18:0.0021597927,BM38:0.0017125370)100:0.0052619850,(((((BM39:0.0000029732,BM41:0.0007330505)89:0.0007256197,BM42:0.0015714362)90:0.0003616654,BM96:0.0006952469)73:0.0008264680,(BM40:0.0041933730,BM97:0.0000025441)67:0.0014880893)99:0.0020018100,(((BM45:0.0014001994,BM50:0.0009110800)91:0.0007283528,BM62:0.0011697574)84:0.0002919998,(BM46:0.0015555020,BM47:0.0000020264)95:0.0007321453)100:0.0037459955)100:0.0037160250)99:0.0005102388,BM80:0.0205387142)95:0.0011075160,BM84:0.0038830632)92:0.0011645561)84:0.0023438030,((((((BM05:0.0000021648,BM51:0.0000020264)57:0.0012444389,BM56:0.0009149737)49:0.0000020285,BM08:0.0012460937)42:0.0008862639,(BM06:0.0009801368,BM07:0.0000020264)69:0.0000025947)45:0.0003854766,(BM10:0.0020552271,((((((((((BM25:0.0009403938,(BM26:0.0015726355,BM35:0.0000020264)60:0.0000026275)18:0.0000020264,(((BM27:0.0000020264,(BM32:0.0006089086,BM88:0.0007952143)65:0.0003923990)76:0.0005860005,(BM28:0.0000020285,(BM31:0.0003420116,BM86:0.0000020264)92:0.0010426945)38:0.0006958628)33:0.0008813079,BM90:0.0012054961)18:0.0000020285)18:0.0000020285,BM67:0.0009435526)30:0.0004378516,BM30:0.0000020264)49:0.0004284570,BM34:0.0000020264)54:0.0004469158,BM29:0.0000020264)38:0.0004377963,BM53:0.0025585774)27:0.0000029651,BM52:0.0006725995)59:0.0003471007,BM64:0.0006275303)73:0.0008373542,BM65:0.0008714747)70:0.0007130141)56:0.0005960681)64:0.0006546133,(BM12:0.0012107938,(((BM48:0.0013724040,BM49:0.0024591432)39:0.0005638632,(BM54:0.0009908101,(BM92:0.0009173403,(BM94:0.0003117512,BM95:0.0003343302)99:0.0003649325)100:0.0042106815)51:0.0008054654)50:0.0009732994,BM55:0.0016910728)91:0.0004365453)68:0.0002890093)100:0.0037466799)100:0.0055093357,BM16:0.0041960745)96:0.0003285602,BM15:0.0005957426)99:0.0003670223)100:0.0003538086,BM17:0.0012235015);
Tree 25 Wclust 0.9; MinCov 4 (BM01:0.0099865720,(BM02:0.0084856846,((((((BM03:0.0058935828,BM37:0.0068688463)83:0.0011548764,(BM11:0.0059394650,BM13:0.0058129728)80:0.0010389502)78:0.0009672376,((BM04:0.0057090295,BM19:0.0059670765)66:0.0010731106,(BM14:0.0057114216,BM24:0.0058669332)66:0.0010290942)92:0.0010313022)100:0.0026806153,((((BM33:0.0061672744,BM89:0.0056228818)100:0.0013108614,BM58:0.0074771664)87:0.0009122566,BM60:0.0069342835)98:0.0010759462,BM61:0.0077608174)100:0.0025816587)100:0.0182509856,((((BM05:0.0056728493,BM10:0.0054368984)99:0.0012368273,(BM06:0.0060821532,BM07:0.0056883771)96:0.0011404801)100:0.0064304589,(((((((((BM25:0.0042291730,((BM27:0.0024989705,BM28:0.0026558293)60:0.0005700287,(BM29:0.0030133483,BM88:0.0021787998)44:0.0005158390)42:0.0003722870)42:0.0004933714,((BM30:0.0032205337,BM31:0.0030616018)52:0.0006529850,BM35:0.0032124202)19:0.0006263160)29:0.0003647890,BM86:0.0027706016)22:0.0004442882,((BM32:0.0046271878,BM34:0.0024601777)70:0.0005488023,BM90:0.0024472622)45:0.0006971389)97:0.0010706819,BM26:0.0073130325)100:0.0029741773,((BM64:0.0046078564,BM65:0.0058643052)96:0.0006194015,BM67:0.0050662283)99:0.0010754301)99:0.0011897888,(BM53:0.0064341260,BM56:0.0063599935)77:0.0010760149)79:0.0007391675,BM51:0.0064246438)62:0.0006223044,BM52:0.0084388890)100:0.0048854259)100:0.0038148351,((BM08:0.0087480914,BM12:0.0090581597)100:0.0064752082,(((BM48:0.0112277639,BM54:0.0096174836)88:0.0015779747,(BM49:0.0111892485,BM55:0.0105845608)85:0.0010594705)100:0.0017584580,((BM92:0.0018225315,BM94:0.0016965692)100:0.0006236256,BM95:0.0017922415)100:0.0132437164)100:0.0040141323)100:0.0023323299)100:0.0074860952)100:0.0027696486,((((BM18:0.0062368677,BM38:0.0059730932)100:0.0241792606,((((BM39:0.0050230482,BM40:0.0067363796)86:0.0009875879,(BM96:0.0033234804,BM97:0.0030809201)100:0.0009759703)81:0.0005852843,(BM41:0.0054594808,BM42:0.0051615129)83:0.0005424839)100:0.0171838577,((BM45:0.0048815750,(BM46:0.0068179125,BM47:0.0060377296)96:0.0012782806)100:0.0038978187,(BM50:0.0042741087,BM62:0.0036773581)100:0.0056750585)100:0.0155842347)100:0.0051295406)98:0.0016109090,BM80:0.0323805345)100:0.0047961556,BM84:0.0325469274)96:0.0011641063)100:0.0255873242)95:0.0009578865,((BM15:0.0099025567,BM17:0.0096208305)99:0.0017054287,BM16:0.0096922379)98:0.0015317893);
Tree 26 Wclust 0.9; MinCov 8 (BM01:0.0064154783,(BM02:0.0058396142,((((((BM03:0.0055858640,BM11:0.0055968219)71:0.0011569996,((BM04:0.0053040344,BM19:0.0057182776)97:0.0013417789,((BM13:0.0055849275,BM24:0.0056698538)54:0.0009643778,(BM14:0.0053735411,BM37:0.0064732698)46:0.0011458230)67:0.0008025920)66:0.0008925467)100:0.0019758773,((((BM33:0.0058184419,BM89:0.0050495754)100:0.0013409113,BM58:0.0068675734)94:0.0008332135,BM60:0.0063711340)99:0.0010222979,BM61:0.0070083793)100:0.0018964505)100:0.0179053131,(((((BM05:0.0053068879,BM10:0.0050047535)99:0.0009632123,BM06:0.0059850085)95:0.0009923651,BM07:0.0059512926)100:0.0048256438,((((((((((BM25:0.0029000725,(BM29:0.0026554133,BM88:0.0020188483)85:0.0004216364)36:0.0004418016,(BM28:0.0023221495,BM30:0.0025447534)40:0.0004835428)60:0.0005030146,((BM31:0.0023346526,BM35:0.0022499479)81:0.0004481785,BM34:0.0023010743)18:0.0003838346)27:0.0005136501,((BM27:0.0021214467,BM86:0.0019024855)59:0.0003760718,(BM32:0.0030527149,BM90:0.0018298709)76:0.0004936778)46:0.0004932707)43:0.0007682816,BM26:0.0041011594)100:0.0028181269,BM64:0.0045323561)91:0.0009490219,(BM65:0.0058317500,BM67:0.0043001333)74:0.0007583476)91:0.0009796811,(BM53:0.0052934036,BM56:0.0054448988)81:0.0009487747)86:0.0007002608,BM51:0.0055577316)87:0.0007222770,BM52:0.0064613001)100:0.0049051920)100:0.0041614049,((BM08:0.0085137514,BM12:0.0087661035)100:0.0052263198,(((BM48:0.0104910894,BM49:0.0100973789)98:0.0015729224,(BM54:0.0092375108,BM55:0.0095104145)95:0.0013043406)100:0.0017776740,((BM92:0.0017501648,BM94:0.0015605634)100:0.0005515964,BM95:0.0016423399)100:0.0125247058)100:0.0032442830)100:0.0016054572)100:0.0084896566)100:0.0031170972,((((BM18:0.0038878738,BM38:0.0049095014)100:0.0200321802,((((BM39:0.0044863859,(BM40:0.0053609252,BM96:0.0024184197)56:0.0008038285)53:0.0006347570,(BM42:0.0040723465,BM97:0.0017022926)55:0.0009303109)52:0.0006600201,BM41:0.0043213468)100:0.0112550203,(((BM45:0.0033288723,BM46:0.0056165619)99:0.0011106398,BM47:0.0044782565)100:0.0024004453,(BM50:0.0034966776,BM62:0.0029630769)100:0.0036523236)100:0.0117035049)100:0.0055189745)98:0.0020736237,BM80:0.0318074085)100:0.0055994186,BM84:0.0265969671)99:0.0016485741)100:0.0230542200,(BM15:0.0066896073,BM16:0.0052362980)100:0.0012571249)95:0.0008775581)99:0.0013787698,BM17:0.0066286336);
Tree 27 Wclust 0.9; MinCov 16 (BM01:0.0034807454,(BM02:0.0036881670,(((((((BM03:0.0028100498,(BM11:0.0028051606,BM24:0.0033036400)65:0.0004898036)78:0.0004960304,(BM04:0.0027870082,BM19:0.0025423676)85:0.0006764487)89:0.0005692611,(BM13:0.0030244806,(BM14:0.0023307379,BM37:0.0036142915)100:0.0006736702)99:0.0007973339)100:0.0013255628,((((BM33:0.0033824155,BM89:0.0026595741)100:0.0012092704,BM60:0.0035636922)63:0.0004563837,BM61:0.0036513110)64:0.0005292280,BM58:0.0045805968)100:0.0009711896)100:0.0135839591,(((((BM05:0.0049385936,BM10:0.0041987778)97:0.0007792254,BM06:0.0052134230)99:0.0010440846,BM07:0.0052416994)100:0.0034525385,((((((((((BM25:0.0022630475,BM26:0.0033025734)45:0.0003417982,BM34:0.0018535792)62:0.0004412256,(((BM27:0.0020744962,(BM30:0.0019228568,BM86:0.0017670302)50:0.0003417526)39:0.0003897009,(BM28:0.0018761541,BM88:0.0018852790)70:0.0005946579)53:0.0004333702,((BM29:0.0023325550,BM32:0.0025179159)48:0.0003713499,BM90:0.0018110839)66:0.0005587142)47:0.0004361864)52:0.0004329666,BM31:0.0021888772)72:0.0005153366,BM35:0.0018937947)100:0.0027576506,BM64:0.0036820573)91:0.0008241178,(BM56:0.0045395718,BM67:0.0038190463)55:0.0006735860)34:0.0006165651,BM51:0.0047173007)45:0.0004814539,(BM52:0.0046860381,BM65:0.0046693467)67:0.0009543831)60:0.0008660997,BM53:0.0042589148)100:0.0045498889)100:0.0038633546,((BM08:0.0073398186,BM12:0.0073829433)100:0.0037617215,((((BM48:0.0086835090,BM54:0.0073200818)87:0.0009701733,BM49:0.0095331315)98:0.0008231963,BM55:0.0086773185)100:0.0014489421,((BM92:0.0013156329,BM94:0.0012833587)87:0.0003992541,BM95:0.0010930379)100:0.0109253391)100:0.0022192032)100:0.0013580189)100:0.0085251154)100:0.0027852188,((((BM18:0.0027044007,BM38:0.0033377008)100:0.0155110605,(((((BM39:0.0025415164,BM40:0.0029355339)93:0.0004513755,BM42:0.0027872962)67:0.0006082200,(BM96:0.0008960257,BM97:0.0012537951)100:0.0009974658)51:0.0004235668,BM41:0.0031568988)100:0.0074302891,(((BM45:0.0022880521,BM47:0.0028125698)100:0.0008679374,BM46:0.0042263523)100:0.0009162754,(BM50:0.0023478291,BM62:0.0021767029)100:0.0018849013)100:0.0077036355)100:0.0056088591)94:0.0017593652,BM80:0.0265312120)100:0.0054302015,BM84:0.0182608121)99:0.0015125678)100:0.0187372109,(BM15:0.0039591340,BM16:0.0031208452)89:0.0007288539)93:0.0006763374)90:0.0005892359,BM17:0.0042447698);
Tree 28 Wclust 0.9; MinCov 33 (BM01:0.0009609242,((BM02:0.0008637095,BM17:0.0014568071)98:0.0003102143,(((((((((BM03:0.0010199436,BM04:0.0010458092)55:0.0001019021,(BM11:0.0010255430,(BM13:0.0011425293,BM37:0.0015138442)83:0.0002045466)81:0.0002981006)43:0.0001394048,BM19:0.0008974970)48:0.0001317342,BM24:0.0012575700)56:0.0002695819,BM14:0.0011734888)100:0.0005780251,((((BM33:0.0014926058,BM89:0.0009381486)61:0.0003699547,BM58:0.0013499125)57:0.0001937112,BM61:0.0013304110)58:0.0002760819,BM60:0.0009566560)99:0.0004401328)100:0.0061321164,(((((BM05:0.0017419271,BM07:0.0017398507)70:0.0002846056,BM10:0.0017744157)78:0.0003769477,BM06:0.0015943459)99:0.0007115333,((((((((BM25:0.0010891208,(((((BM26:0.0016528163,BM29:0.0005830751)93:0.0005499369,BM34:0.0006814948)90:0.0003739576,((BM28:0.0010712592,(BM31:0.0010123485,BM86:0.0004224836)61:0.0001896552)43:0.0001298619,BM90:0.0005594740)42:0.0002418639)39:0.0001944528,(BM30:0.0009117380,BM32:0.0018008380)72:0.0003623840)62:0.0001619533,BM35:0.0009225323)82:0.0002307929)82:0.0002682403,(BM27:0.0006029581,BM88:0.0008517084)81:0.0002337908)100:0.0007501103,BM67:0.0008876851)50:0.0000904414,BM51:0.0013645444)49:0.0005142293,(BM64:0.0010217896,BM65:0.0012182235)56:0.0003704948)85:0.0005225289,BM53:0.0016105117)46:0.0001933495,BM56:0.0015273120)97:0.0006746403,BM52:0.0021712672)100:0.0008396193)100:0.0011632310,((BM08:0.0020886108,BM12:0.0019400304)100:0.0008188270,(((BM48:0.0029371585,(BM54:0.0024601824,(BM92:0.0003520544,(BM94:0.0005740588,BM95:0.0004966830)90:0.0001563045)100:0.0044094193)80:0.0006139219)88:0.0005622322,BM49:0.0024211161)52:0.0002194110,BM55:0.0030917048)70:0.0002875609)100:0.0008894879)100:0.0039533616)100:0.0012564134,((((BM18:0.0013955545,BM38:0.0017286388)100:0.0081318450,(((((BM39:0.0011194927,BM40:0.0009196968)75:0.0004022563,(BM41:0.0008614604,BM42:0.0010246190)63:0.0001309159)62:0.0001554385,BM97:0.0007819638)84:0.0002314596,BM96:0.0006728315)100:0.0033926338,(((BM45:0.0010339916,BM47:0.0011869858)64:0.0004070210,BM46:0.0018363186)100:0.0005432528,(BM50:0.0012673069,BM62:0.0009993746)100:0.0008605640)100:0.0038610577)100:0.0032177604)95:0.0007519987,BM80:0.0156028097)100:0.0035944560,BM84:0.0089465620)95:0.0006956628)100:0.0090477703,BM16:0.0012238292)98:0.0003368396)60:0.0002812726,BM15:0.0010379692);
Tree 29 Wclust 0.9; MinCov 48 (BM01:0.0006708335,(BM02:0.0003212819,BM17:0.0010529188)97:0.0002113819,(((((((BM03:0.0003755503,BM19:0.0002516114)69:0.0002356495,((BM24:0.0005513540,BM60:0.0003743545)65:0.0001041694,BM37:0.0009397971)54:0.0001526100)52:0.0001109710,((((BM04:0.0002913067,BM13:0.0003069528)32:0.0001816022,(BM33:0.0009808793,((BM58:0.0005496720,BM61:0.0001525598)99:0.0003307157,BM89:0.0001471870)78:0.0001959721)37:0.0001227327)48:0.0000475701,BM14:0.0006416704)60:0.0001537823,BM11:0.0004210889)53:0.0000846586)100:0.0040272222,((((BM05:0.0009267751,BM10:0.0004596602)99:0.0004898651,(BM07:0.0008122793,(((BM25:0.0009318323,((((BM26:0.0022413495,BM35:0.0004576770)59:0.0002208087,((BM28:0.0006004612,((BM29:0.0005929906,(BM31:0.0007632145,BM86:0.0002704294)92:0.0001652415)82:0.0000800319,BM90:0.0005345836)73:0.0002241422)52:0.0004291128,((BM30:0.0007236202,BM34:0.0004421078)70:0.0001293919,BM32:0.0006630438)32:0.0001057801)38:0.0002486476)49:0.0004252167,BM88:0.0002965623)27:0.0001668420,BM27:0.0002474303)44:0.0001641954)98:0.0006152575,((BM51:0.0007432049,BM67:0.0006757846)30:0.0000029696,BM64:0.0004479248)47:0.0001774198)62:0.0007784599,(((BM52:0.0017339420,BM65:0.0009770592)80:0.0003612564,BM56:0.0008557186)31:0.0000025523,BM53:0.0013373765)33:0.0002026341)97:0.0005733289)82:0.0005123455)96:0.0003154773,BM06:0.0010024173)99:0.0003633125,((BM08:0.0006576252,BM12:0.0007926032)99:0.0005985495,((BM48:0.0017370085,(BM49:0.0010352451,BM54:0.0012977464)90:0.0003301261)77:0.0003538301,(BM55:0.0021830799,(BM92:0.0002714586,(BM94:0.0002385297,BM95:0.0002322351)90:0.0001629174)100:0.0031156814)72:0.0004192099)89:0.0003151492)98:0.0004332539)100:0.0024928508)89:0.0005791873,((((BM18:0.0010840967,BM38:0.0012490108)100:0.0069915264,((((BM39:0.0011191914,(BM41:0.0011128608,BM42:0.0011502759)87:0.0000029577)63:0.0002964078,(BM40:0.0010879190,BM97:0.0001965596)73:0.0003012650)67:0.0000024696,BM96:0.0001096175)100:0.0028675819,(((BM45:0.0006660561,BM47:0.0003733796)98:0.0004482829,BM46:0.0014322935)96:0.0002041448,(BM50:0.0011179832,BM62:0.0007385189)100:0.0006638922)100:0.0024878960)100:0.0032973380)53:0.0005919351,BM80:0.0136083940)100:0.0031599641,BM84:0.0064932944)55:0.0004578394)100:0.0072062512,BM16:0.0004037058)98:0.0003338384,BM15:0.0005823996)91:0.0001702069);
Tree 30 Wclust 0.9; MinCov 60 (BM01:0.0004080683,(((BM02:0.0000024634,BM17:0.0008444839)83:0.0000023962,BM16:0.0008076006)96:0.0006108326,BM15:0.0008604809)96:0.0002137552,((((((((((BM03:0.0005831218,((BM11:0.0003894996,BM33:0.0008925993)100:0.0002199889,(BM58:0.0000024634,BM61:0.0001945852)89:0.0003864085)82:0.0002217303)78:0.0002169451,BM60:0.0000024634)53:0.0000027314,BM37:0.0001942856)38:0.0000024634,BM19:0.0001940405)39:0.0000024634,(BM14:0.0001883121,BM24:0.0001946303)51:0.0000045044)26:0.0000024634,BM89:0.0001948059)34:0.0000024634,BM13:0.0000024634)31:0.0000024634,BM04:0.0001955500)100:0.0028729614,(((BM18:0.0018400626,BM38:0.0013853565)100:0.0040911517,(((((BM39:0.0004237931,(BM41:0.0011878023,BM42:0.0008915003)93:0.0000021017)60:0.0004092293,(BM40:0.0011930384,BM97:0.0000024634)69:0.0001984454)68:0.0000024675,BM96:0.0002058941)100:0.0018964608,((((BM45:0.0007161918,BM47:0.0000024634)98:0.0004684397,BM50:0.0001977247)92:0.0005820929,BM62:0.0007841855)80:0.0000024698,BM46:0.0014819563)99:0.0011653089)100:0.0033517517,BM80:0.0138029377)97:0.0003673400)100:0.0031724161,BM84:0.0051139745)85:0.0005144066)77:0.0010641773,((BM05:0.0002026480,BM10:0.0005940101)63:0.0000024634,(BM06:0.0010128951,((BM07:0.0002139417,(((BM08:0.0002851844,BM12:0.0005106066)90:0.0004003609,BM48:0.0012791123)37:0.0000024675,((((((((((BM25:0.0000024634,BM26:0.0038033966)85:0.0002026261,BM31:0.0005895070)79:0.0001935257,(BM86:0.0002035050,BM90:0.0007879781)61:0.0000024634)36:0.0000024634,(((BM27:0.0000024634,(BM32:0.0008315737,BM88:0.0004688528)84:0.0007932137)56:0.0002982726,BM28:0.0000024634)51:0.0000024675,BM35:0.0000024634)62:0.0005775189)64:0.0003444974,BM30:0.0000024634)59:0.0000986578,BM34:0.0000024634)55:0.0002328438,BM29:0.0006773869)80:0.0006889361,((BM52:0.0008456591,((BM53:0.0005229383,BM65:0.0000024675)54:0.0003052420,BM56:0.0007362599)37:0.0000021017)48:0.0006148426,BM67:0.0004091391)34:0.0000027211)29:0.0000024675,BM64:0.0001975070)77:0.0004785201,BM51:0.0002886732)81:0.0004791694)51:0.0003622326)42:0.0001928998,((BM49:0.0018425444,(BM54:0.0005776087,(BM92:0.0002005788,(BM94:0.0000024634,BM95:0.0002277932)98:0.0002255794)100:0.0027195438)52:0.0002953008)47:0.0003986504,BM55:0.0011779234)73:0.0006859568)52:0.0000024675)72:0.0002092484)100:0.0028389741)100:0.0045590937);
